# Supplementary material for: Dynamic risk prediction of BK polyomavirus reactivation after renal transplantation
Source: Front Immunol. 2022 Aug 17;13:971531. doi: 10.3389/fimmu.2022.971531 (PMC9428263; doi:10.3389/fimmu.2022.971531)
Supplement: Supplementary file 1 [file DataSheet_1.zip]

Archive with 3 entries (3 files):
- Supplementary Data Sheets.xlsx
- Supplementary File S1.txt
- Supplementary Table 1.docx
