# Supplementary material for: Dynamic risk prediction of BK polyomavirus reactivation after renal transplantation
Source: Front Immunol. 2022 Aug 17;13:971531. doi: 10.3389/fimmu.2022.971531 (PMC9428263; doi:10.3389/fimmu.2022.971531)
Supplement: Supplementary file 1 [file DataSheet_1.zip › Supplementary Data Sheets.xlsx]

## Sheet: Recipient A
negative or positive	final follow-up time	sex	age	weight	height	BMI	induction	dialysis modality	dialysis time	DGF	baseline	surgery date	follow-up date	days posttransplant	AR	CMV	creatinine	eGFR	UA	uPRO	uWBC	uRBC	ALB	WBC	HGB	NE	MON	LYM	PLT	GLU	Tac	MPA	urine BK	plasma BK
positive	202	male	53	64	175	20.898	basiliximab	hemodialysis	73	0	15	2021-06-03	2021-06-03	0	0	0	701	7.04518	350				34.2	6.11	115	3.28107	0.73931	1.53972	235	6.52
positive	202	male	53	64	175	20.898	basiliximab	hemodialysis	73	0	15	2021-06-03	2021-06-03	0	0	0								10.12	101	9.64436	0.12144	0.3542	189
positive	202	male	53	64	175	20.898	basiliximab	hemodialysis	73	0	15	2021-06-03	2021-06-04	1	0	0	446	12.1708	399	1+	1+	3+	34.5	12.2	102	11.3948	0.1342	0.671	196	6.39
positive	202	male	53	64	175	20.898	basiliximab	hemodialysis	73	0	15	2021-06-03	2021-06-05	2	0	0	151	45.0798	291	1+	2+	3+	33.1	23.28	105	21.4642	0.95448	0.83808	178
positive	202	male	53	64	175	20.898	basiliximab	hemodialysis	73	0	15	2021-06-03	2021-06-05	2	0	0	106	69.1465	251
positive	202	male	53	64	175	20.898	basiliximab	hemodialysis	73	0	15	2021-06-03	2021-06-06	3	0	0	88	86.5935	255	1+	1+	3+	35	17.64	109	15.9818	0.81144	0.82908	154	5.4
positive	202	male	53	64	175	20.898	basiliximab	hemodialysis	73	0	15	2021-06-03	2021-06-07	4	0	0	82	94.3114	237	1+	1+	3+	36.1	10.18	117	8.13382	0.94674	1.09944	181		14.6	2.71
positive	202	male	53	64	175	20.898	basiliximab	hemodialysis	73	0	15	2021-06-03	2021-06-08	5	0	0	72	101.47	217	1+	1+	3+	32	10.99	116	7.98973	0.94514	2.03315	196	4.04
positive	202	male	53	64	175	20.898	basiliximab	hemodialysis	73	0	15	2021-06-03	2021-06-09	6	0	0	74	100.333	208	1+	±	3+	34.5	11	106	8.349	1.177	1.386	159	4.85	10.3	1.52
positive	202	male	53	64	175	20.898	basiliximab	hemodialysis	73	0	15	2021-06-03	2021-06-11	8	0	0	94	79.9564	310	1+	-	1+	38.3	13.84	113	10.5599	1.09336	1.75768	196	4.29	10	1.26
positive	202	male	53	64	175	20.898	basiliximab	hemodialysis	73	0	15	2021-06-03	2021-06-13	10	0	0	92	82.0627	311	-	-	-	45.5	11.54	112	7.74334	0.99244	2.4234	222	4.75
positive	202	male	53	64	175	20.898	basiliximab	hemodialysis	73	0	15	2021-06-03	2021-06-18	15	0	0	102	72.4382	344	-	-	-	48.2	9.92	120	6.43808	0.6944	2.46016	176	4.47	18.2	3.93
positive	202	male	53	64	175	20.898	basiliximab	hemodialysis	73	0	15	2021-06-03	2021-06-21	18	0	0	97	76.9765	433	-	-	-	46.9	7.1	130	3.7417	0.5325	2.5915	280	5.06	12.7	10.91
positive	202	male	53	64	175	20.898	basiliximab	hemodialysis	73	0	15	2021-06-03	2021-06-21	18	0	0	100	74.1934	433				46.9							5.26
positive	202	male	53	64	175	20.898	basiliximab	hemodialysis	73	0	15	2021-06-03	2021-06-30	27	0	0	82	94.3114	203	-	-	-	42.5							4.98	17.3	1.81	＜5000	＜5000
positive	202	male	53	64	175	20.898	basiliximab	hemodialysis	73	0	15	2021-06-03	2021-07-07	34	0	0	77	98.7078	284	±	±	-	39.5	8.34	139	4.47024	0.65886	3.0441	269	5.51	15.1	1.66
positive	202	male	53	64	175	20.898	basiliximab	hemodialysis	73	0	15	2021-06-03	2021-07-14	41	0	0	81	95.7209	288	-	-	-	40							4.99	8.7	2.31
positive	202	male	53	64	175	20.898	basiliximab	hemodialysis	73	0	15	2021-06-03	2021-07-21	48	0	0	85	90.302	269	-	-	-	39.6							5.41	9.8	5.26
positive	202	male	53	64	175	20.898	basiliximab	hemodialysis	73	0	15	2021-06-03	2021-07-28	55	0	0	90	84.2725	374	±	-	-	44	7.63	146	4.37962	0.47306	2.67813	246	5.9	7.8	1.76	＜5000	＜5000
positive	202	male	53	64	175	20.898	basiliximab	hemodialysis	73	0	15	2021-06-03	2021-08-04	62	0	0	89	85.4186	359	±	-	-	44.1	8.59	141	4.70732	0.49822	3.24702	237	6.11	10.3	2.7
positive	202	male	53	64	175	20.898	basiliximab	hemodialysis	73	0	15	2021-06-03	2021-08-11	69	0	0	95	78.94	364	-	-	-	43.1	8.26	138	4.50996	0.63602	2.86622	272	5.63	11.6	10.05	＜5000	＜5000
positive	202	male	53	64	175	20.898	basiliximab	hemodialysis	73	0	15	2021-06-03	2021-08-18	76	0	0	97	76.9765	350	-	-	-	39.6	8.16	137	4.4472	0.612	2.9376	283	5.98	11.7	3.17
positive	202	male	53	64	175	20.898	basiliximab	hemodialysis	73	0	15	2021-06-03	2021-08-25	83	0	0	102	72.4382	367	-	-	-	39.8	6.96	136	3.66096	0.57072	2.54736	286	5.59	10.6	2.04
positive	202	male	53	64	175	20.898	basiliximab	hemodialysis	73	0	15	2021-06-03	2021-09-01	90	0	0	99	75.1004	466	-	-	-	44	7.71	137	4.66455	0.50886	2.29758	251	5.56	9.9	1.28
positive	202	male	53	64	175	20.898	basiliximab	hemodialysis	73	0	15	2021-06-03	2021-09-08	97	0	0	102	72.4382	349	-	-	-	43.2	8.74	137	4.57102	0.63802	3.26876	294	5.57	9.5	1.87
positive	202	male	53	64	175	20.898	basiliximab	hemodialysis	73	0	15	2021-06-03	2021-09-15	104	0	0	92	82.0627	314	-	-	-	40	9.18	139	5.22342	0.79866	2.9376	285	5.8	8.1	1.84	＜5000	＜5000
positive	202	male	53	64	175	20.898	basiliximab	hemodialysis	73	0	15	2021-06-03	2021-09-22	111	0	0	94	79.9564	289	-	-	-	42.6	8.06	143	4.48942	0.71734	2.58726	270	5.87	9.8	1.12
positive	202	male	53	64	175	20.898	basiliximab	hemodialysis	73	0	15	2021-06-03	2021-09-29	118	0	0	95	78.94	393	-	-	±	41.6	6.29	140	3.33999	0.66045	1.74862	247	5.62	5.9	1.67
positive	202	male	53	64	175	20.898	basiliximab	hemodialysis	73	0	15	2021-06-03	2021-10-09	128	0	0	89	85.4186	296	-	-	-	46.8	8.44	146	4.63356	0.8018	2.8274	267	5.3	8.2	1.54	＜5000	＜5000
positive	202	male	53	64	175	20.898	basiliximab	hemodialysis	73	0	15	2021-06-03	2021-10-20	139	0	0	84	91.6034	319	-	-	-	44.1	8.74	146	4.81574	0.874	2.74436	256	6.32	8.2	1.49
positive	202	male	53	64	175	20.898	basiliximab	hemodialysis	73	0	15	2021-06-03	2021-10-27	146	0	0	91	83.1542	272	-	-	-	43.1	7.42	145	3.92518	0.77168	2.53022	240	5.69	9.8	7.52
positive	202	male	53	64	175	20.898	basiliximab	hemodialysis	73	0	15	2021-06-03	2021-11-03	153	0	0	78	98.1857	243	-	-	-	44.1	8.62	152	5.03408	0.70684	2.61186	258	5.56	7.7	2.69
positive	202	male	53	64	175	20.898	basiliximab	hemodialysis	73	0	15	2021-06-03	2021-11-10	160	0	0	86	89.0341	343	-	-	-	43.9	10.66	154	6.70514	0.8528	2.8249	282	6.66	8.1	2.48
positive	202	male	53	64	175	20.898	basiliximab	hemodialysis	73	0	15	2021-06-03	2021-11-24	174	0	0	99	75.1004	267	-	-	-	45.5	9.06	158	5.3001	0.73386	2.64552	286	6.85	9	3	＜5000	＜5000
positive	202	male	53	64	175	20.898	basiliximab	hemodialysis	73	0	15	2021-06-03	2021-12-08	188	0	0	86	89.0341	234	-	-	-	42.7	9.16	155	5.57844	0.84272	2.50068	252	6.08	7.5	1.38
positive	202	male	53	64	175	20.898	basiliximab	hemodialysis	73	0	15	2021-06-03	2021-12-22	202	0	0	85	90.302	247	-	-	-	42.3	9.8	158	5.4488	0.9898	2.4402	247	6.57	6.9	2.51	1950000	＜5000
positive	202	male	53	64	175	20.898	basiliximab	hemodialysis	73	0	15	2021-06-03	2022-01-05	216	0	0	90	84.2725	264	-	-	-	44.5	8.67	161	4.57776	0.77163	2.88711	250	5.65	6.7	2.62
positive	202	male	53	64	175	20.898	basiliximab	hemodialysis	73	0	15	2021-06-03	2022-01-19	230	0	0	93	80.997	295	-	-	-	39.6	8.67	161	4.47372	0.75429	3.17322	238	5.75	30	0.98
positive	202	male	53	64	175	20.898	basiliximab	hemodialysis	73	0	15	2021-06-03	2022-01-26	237	0	0	88	86.5935	298	-	-	-	42.2	8.94	165	5.10474	0.59898	2.89656	262	6.05	6.5	1.15	10900	＜5000
positive	202	male	53	64	175	20.898	basiliximab	hemodialysis	73	0	15	2021-06-03	2022-02-16	258	0	0	88	86.5935	252	-	-	-	43	9.41	159	5.24137	0.82808	2.7289	224	5.92	8.5	0.36	＜5000	＜5000
positive	202	male	53	64	175	20.898	basiliximab	hemodialysis	73	0	15	2021-06-03	2022-03-02	272	0	0	96	77.947	267	-	-	-	40.5	8.46	156	4.49226	0.69372	2.69028	250	5.65	8.7	0.53	＜5000	＜5000
positive	202	male	53	64	175	20.898	basiliximab	hemodialysis	73	0	15	2021-06-03	2022-03-16	286	0	0	97	76.9765	258	-	-	-	42.5	8.86	162	4.71352	0.69108	3.12758	251	5.67	7.5	0.63	＜5000	＜5000
positive	202	male	53	64	175	20.898	basiliximab	hemodialysis	73	0	15	2021-06-03	2022-03-30	300	0	0	92	82.0627	270	-	-	-	40.2	9.26	159	5.28746	0.85192	2.87986	212	5.58	5.7	0.78	＜5000	＜5000
positive	202	male	53	64	175	20.898	basiliximab	hemodialysis	73	0	15	2021-06-03	2022-04-28	329	0	0	84	91.6034	233	-	-	-	40.3	8.99	155	4.74672	0.69223	2.90377	246	5.66	5	0.76	＜5000	＜5000

## Sheet: Recipient B
negative or positive	final follow-up time	sex	age	weight	height	BMI	induction	dialysis modality	dialysis time	DGF	baseline	surgery date	follow-up date	days posttransplant	AR	CMV	creatinine	eGFR	UA	uPRO	uWBC	uRBC	ALB	WBC	HGB	NE	MON	LYM	PLT	GLU	Tac	MPA	urine BK	plasma BK
positive	1679	male	44	56	168	19.8413	basiliximab+ATG	hemodialysis	473	0	15	2015-12-01	2015-12-02	1	0	0	954	5.17068	501				37.6	15.1	99	14.7376	0.1661	0.1963	128	7.63
positive	1679	male	44	56	168	19.8413	basiliximab+ATG	hemodialysis	473	0	15	2015-12-01	2015-12-03	2	0	0	649	8.23793	449	1+	2+	3+	42.7	14.51	116	14.0312	0.24667	0.23216	105	7.14	30	3.73
positive	1679	male	44	56	168	19.8413	basiliximab+ATG	hemodialysis	473	0	15	2015-12-01	2015-12-04	3	0	0	521	10.744	500												27.4
positive	1679	male	44	56	168	19.8413	basiliximab+ATG	hemodialysis	473	0	15	2015-12-01	2015-12-05	4	0	0	406	14.5249	529	1+	2+	3+	38.4	6.51	111	5.58558	0.31248	0.61194	95	5.47
positive	1679	male	44	56	168	19.8413	basiliximab+ATG	hemodialysis	473	0	15	2015-12-01	2015-12-06	5	0	0	384	15.5369	521											5.08
positive	1679	male	44	56	168	19.8413	basiliximab+ATG	hemodialysis	473	0	15	2015-12-01	2015-12-07	6	0	0	339	18.0639	493	1+	1+	3+	41.5	7.99	110	6.57577	0.58327	0.60724	81	5.11	17.8	1.04
positive	1679	male	44	56	168	19.8413	basiliximab+ATG	hemodialysis	473	0	15	2015-12-01	2015-12-08	7	0	0	292	21.6359	451											4.61
positive	1679	male	44	56	168	19.8413	basiliximab+ATG	hemodialysis	473	0	15	2015-12-01	2015-12-09	8	0	0	286	22.1858	457				34.1	7.04	92	5.14624	0.5632	1.0208	105	4.79
positive	1679	male	44	56	168	19.8413	basiliximab+ATG	hemodialysis	473	0	15	2015-12-01	2015-12-10	9	0	0	286	22.1858	433	-	-	-	35.4	6.65	94	4.9343	0.47215	0.95095	118	4.56	7.6	1.12
positive	1679	male	44	56	168	19.8413	basiliximab+ATG	hemodialysis	473	0	15	2015-12-01	2015-12-11	10	0	0	270	23.785	425											4.8	7.1
positive	1679	male	44	56	168	19.8413	basiliximab+ATG	hemodialysis	473	0	15	2015-12-01	2015-12-12	11	0	0	284	22.3748	405
positive	1679	male	44	56	168	19.8413	basiliximab+ATG	hemodialysis	473	0	15	2015-12-01	2015-12-16	15	0	0	214	31.503	376	-	-	-	36.8	6.27	104	4.22598	0.53922	1.39194	199	4.06	17.8	1.84
positive	1679	male	44	56	168	19.8413	basiliximab+ATG	hemodialysis	473	0	15	2015-12-01	2015-12-22	21	0	0	184	37.8144	440	-	-	-	43.2	4.34	106	2.83836	0.36022	1.05896	188	4.8	15.6	2.21
positive	1679	male	44	56	168	19.8413	basiliximab+ATG	hemodialysis	473	0	15	2015-12-01	2015-12-29	28	0	0	167	42.5165	403	-	-	±	44.4	3.98	101	2.41586	0.40198	1.07858	147	5.04	11.8	1.9	＜5000	＜5000
positive	1679	male	44	56	168	19.8413	basiliximab+ATG	hemodialysis	473	0	15	2015-12-01	2016-01-05	35	0	0	165	43.1404	435	-	-	-	42.2	4.82	101	3.25832	0.38078	1.07004	179	4.63	11.3	1.42
positive	1679	male	44	56	168	19.8413	basiliximab+ATG	hemodialysis	473	0	15	2015-12-01	2016-01-12	42	0	0	144	50.8583	397	-	-	1+	42.6	5.04	102	3.42216	0.40824	1.14912	211	4.96	8.8	1.29
positive	1679	male	44	56	168	19.8413	basiliximab+ATG	hemodialysis	473	0	15	2015-12-01	2016-01-26	56	0	0	139	53.0783	407	-	-	1+	41.2	6.53	106	4.74078	0.5877	1.09051	186	4.91	9.1	3.27	＜5000	＜5000
positive	1679	male	44	56	168	19.8413	basiliximab+ATG	hemodialysis	473	0	15	2015-12-01	2016-02-02	63	0	0	140	52.6203	416	-	-	-	44	5.81	108	3.81717	0.3486	1.46993	199	5.02	11.3	1.99
positive	1679	male	44	56	168	19.8413	basiliximab+ATG	hemodialysis	473	0	15	2015-12-01	2016-02-16	77	0	0	142	51.7256	437	-	-	-	44	4.8	110	2.7504	0.312	1.68	174	4.99	8.2	2.1
positive	1679	male	44	56	168	19.8413	basiliximab+ATG	hemodialysis	473	0	15	2015-12-01	2016-03-08	98	0	0	142	51.7256	444	-	-	-	43.9	3.8	108	2.033	0.2394	1.4592	191	5.22	6.6	1.4	＜5000	＜5000
positive	1679	male	44	56	168	19.8413	basiliximab+ATG	hemodialysis	473	0	15	2015-12-01	2016-03-22	112	0	0	139	53.0783	523	-	-	±	43.6	4.23	119	2.55915	0.3807	1.21824	185	4.75	10.6	1.55	＜5000	＜5000
positive	1679	male	44	56	168	19.8413	basiliximab+ATG	hemodialysis	473	0	15	2015-12-01	2016-04-06	127	0	0	131	57.0218	426	-	-	±	41.9	5.57	119	3.83773	0.5013	1.15856	193	4.87	9.7	1.75	＜5000	＜5000
positive	1679	male	44	56	168	19.8413	basiliximab+ATG	hemodialysis	473	0	15	2015-12-01	2016-05-03	154	0	0	123	61.5356	481	-	-	±	41.8	7.15	124	4.5617	0.7579	1.65165	204	4.84	11.1	1.11	＜5000	＜5000
positive	1679	male	44	56	168	19.8413	basiliximab+ATG	hemodialysis	473	0	15	2015-12-01	2016-05-11	162	0	0	135	54.9855	471				47.3	6.28	129	4.24528	0.50868	1.40044	158	5.31
positive	1679	male	44	56	168	19.8413	basiliximab+ATG	hemodialysis	473	0	15	2015-12-01	2016-06-13	195	0	0	142	51.7256	431	-	-	-	42.3	4.13	125	2.1889	0.56168	1.21835	196	5.25	10	0.7
positive	1679	male	44	56	168	19.8413	basiliximab+ATG	hemodialysis	473	0	15	2015-12-01	2016-07-12	224	0	0	119	64.045	405	-	-	±	44.5	5.05	120	2.61085	0.45955	1.8483	180	4.87	6.9		＜5000	＜5000
positive	1679	male	44	56	168	19.8413	basiliximab+ATG	hemodialysis	473	0	15	2015-12-01	2016-08-16	259	0	0	119	64.045	438	-	-	-	42.6	4.64	114	2.44992	0.53824	1.6008	190	4.9	7.6	0.97
positive	1679	male	44	56	168	19.8413	basiliximab+ATG	hemodialysis	473	0	15	2015-12-01	2016-09-09	283	0	0	110	70.4333	433	-	-	-	45.7	5.33	114	3.10739	0.44239	1.71093	200	5.02	8.5	1.23
positive	1679	male	44	56	168	19.8413	basiliximab+ATG	hemodialysis	473	0	15	2015-12-01	2016-10-10	314	0	0	122	62.1459	437	-	-	-	43.2	5.7	120	3.4884	0.6384	1.5105	223	5.58	7.8	0.54
positive	1679	male	44	56	168	19.8413	basiliximab+ATG	hemodialysis	473	0	15	2015-12-01	2016-11-07	342	0	0	125	60.3473	521	-	-	-	42.6	5.09	108	2.97765	0.51918	1.50155	228	5.07	8.5	1.01	＜5000	＜5000
positive	1679	male	44	56	168	19.8413	basiliximab+ATG	hemodialysis	473	0	15	2015-12-01	2016-12-08	373	0	0	117	65.371	432	-	-	-	45.8	4.2	107	2.2806	0.441	1.3986	182	4.78	7.3	1.76
positive	1679	male	44	56	168	19.8413	basiliximab+ATG	hemodialysis	473	0	15	2015-12-01	2017-01-12	408	0	0	121	62.7674	431	-	-	-	44.8	5.36	116	3.23208	0.41808	1.62944	189	4.75	7.5	1.53
positive	1679	male	44	56	168	19.8413	basiliximab+ATG	hemodialysis	473	0	15	2015-12-01	2017-02-16	443	0	0	113	68.1789	388	-	-	-	44.4	5.54	115	3.26306	0.53738	1.70078	192	5.08	8.6	1.74
positive	1679	male	44	56	168	19.8413	basiliximab+ATG	hemodialysis	473	0	15	2015-12-01	2017-04-13	499	0	0	115	66.748	392	-	-	1+	45.7	6.01	122	3.89448	0.49883	1.50851	209	5.2	8.6	0.82
positive	1679	male	44	56	168	19.8413	basiliximab+ATG	hemodialysis	473	0	15	2015-12-01	2017-05-18	534	0	0	125	60.3473	408	-	-	-	45.3	5.83	122	3.69622	0.48972	1.59159	198	5.06	8.3
positive	1679	male	44	56	168	19.8413	basiliximab+ATG	hemodialysis	473	0	15	2015-12-01	2017-06-08	555	0	0	113	68.1789	446	-	-	±	42.7	5.57	123	3.46454	0.5013	1.53175	187	4.56	7.3	1.27
positive	1679	male	44	56	168	19.8413	basiliximab+ATG	hemodialysis	473	0	15	2015-12-01	2017-07-13	590	0	0	126	59.7687	474	-	-	±	43.6	6.85	128	4.58265	0.52745	1.6988	187	4.47	8.1	1.74
positive	1679	male	44	56	168	19.8413	basiliximab+ATG	hemodialysis	473	0	15	2015-12-01	2017-08-17	625	0	0	116	66.0529	465	-	-	±	45.3	5.06	129	3.07142	0.38962	1.54836	217	4.88	6.8	2.66
positive	1679	male	44	56	168	19.8413	basiliximab+ATG	hemodialysis	473	0	15	2015-12-01	2017-09-15	654	0	0	115	66.748	451	-	-	±	44.7	5.07	132	3.13833	0.28899	1.59198	225	4.79	7.9	2.09
positive	1679	male	44	56	168	19.8413	basiliximab+ATG	hemodialysis	473	0	15	2015-12-01	2017-10-13	682	0	0	123	61.5356	515	-	-	±	45.1	6.47	135	3.86259	0.45937	2.07687	202	4.2	8.2	1.45
positive	1679	male	44	56	168	19.8413	basiliximab+ATG	hemodialysis	473	0	15	2015-12-01	2017-11-09	709	0	0	111	69.6669	297	-	-	-	44.6	6.29	129	3.75513	0.52836	1.93732	191	4.54	6.8	1.23
positive	1679	male	44	56	168	19.8413	basiliximab+ATG	hemodialysis	473	0	15	2015-12-01	2017-12-18	748	0	0	109	71.2153	410	-	-	1+	46.1	6.7	135	4.1004	0.5628	1.9497	203	4.86	6.8	2.05
positive	1679	male	44	56	168	19.8413	basiliximab+ATG	hemodialysis	473	0	15	2015-12-01	2018-01-18	779	0	0	119	64.045	404	-	-	1+	43.4	5.91	136	3.88287	0.46098	1.48932	179	4.82	8.4	1.15
positive	1679	male	44	56	168	19.8413	basiliximab+ATG	hemodialysis	473	0	15	2015-12-01	2018-03-15	835	0	0	109	71.2153	401	-	-	1+	41.7	6.03	131	3.64815	0.68139	1.61001	169	4.57	5.7	1.08
positive	1679	male	44	56	168	19.8413	basiliximab+ATG	hemodialysis	473	0	15	2015-12-01	2018-04-23	874	0	0	126	59.7687	439	-	-	1+	44.2	6.25	132	3.90625	0.5125	1.75	171	4.65	7.7	1.56
positive	1679	male	44	56	168	19.8413	basiliximab+ATG	hemodialysis	473	0	15	2015-12-01	2018-05-07	888	0	0	120	63.4004	492	-	-	1+	43.4	5.98	125	3.54016	0.50232	1.84782	205	4.83	6.8	1.04
positive	1679	male	44	56	168	19.8413	basiliximab+ATG	hemodialysis	473	0	15	2015-12-01	2018-06-14	926	0	0	119	64.045	519	-	-	2+	43.2	6.27	133	3.92502	0.5016	1.74933	201	5.1	6.7	0.93
positive	1679	male	44	56	168	19.8413	basiliximab+ATG	hemodialysis	473	0	15	2015-12-01	2018-07-12	954	0	0	116	66.0529	423	-	-	1+	44.6	5.92	135	3.79472	0.43216	1.59248	227	4.38	8.6	2.49
positive	1679	male	44	56	168	19.8413	basiliximab+ATG	hemodialysis	473	0	15	2015-12-01	2018-08-13	986	0	0	130	57.5525	491	-	-	1+	40.2	6.07	133	3.89087	0.47953	1.6389	222	4.95	7.7	0.91
positive	1679	male	44	56	168	19.8413	basiliximab+ATG	hemodialysis	473	0	15	2015-12-01	2018-09-10	1014	0	0	123	61.5356	594	-	-	2+	42.2	5.64	138	3.54756	0.46248	1.56228	189	4.21	6.7	1.29
positive	1679	male	44	56	168	19.8413	basiliximab+ATG	hemodialysis	473	0	15	2015-12-01	2018-10-15	1049	0	0	126	59.7687	413	1+	-	2+	44.6	6.87	133	4.44489	0.52212	1.80681	212	4.99	6.3	2.32
positive	1679	male	44	56	168	19.8413	basiliximab+ATG	hemodialysis	473	0	15	2015-12-01	2018-11-12	1077	0	0	123	61.5356	391	1+	-	2+	42.1	6.83	128	4.28924	0.45761	2.02168	194	4.87	7.2	1.37
positive	1679	male	44	56	168	19.8413	basiliximab+ATG	hemodialysis	473	0	15	2015-12-01	2018-12-04	1099	0	0	120	63.4004	324	1+	-	3+	38.4	4.35	123	2.64915	0.6003	1.09185	230	5.52	9.1	2.8
positive	1679	male	44	56	168	19.8413	basiliximab+ATG	hemodialysis	473	0	15	2015-12-01	2018-12-17	1112	0	0	118	64.7018	252	-	-	±	34.2	9.8	109	6.6738	0.98	2.1168	310	4.99	7.4	6.42
positive	1679	male	44	56	168	19.8413	basiliximab+ATG	hemodialysis	473	0	15	2015-12-01	2019-01-21	1147	0	0	122	62.1459	364	-	-	1+	37	5.34	124	2.80884	0.44856	1.83162	202	4.2	9.7	1.44
positive	1679	male	44	56	168	19.8413	basiliximab+ATG	hemodialysis	473	0	15	2015-12-01	2019-02-25	1182	0	0	106	73.6592	344	-	-	1+	38.2	5.57	130	3.15262	0.59042	1.76012	177	4.32	9.4	2.21
positive	1679	male	44	56	168	19.8413	basiliximab+ATG	hemodialysis	473	0	15	2015-12-01	2019-03-18	1203	0	0	120	63.4004	354	-	-	1+	44	6.06	134	3.68448	0.41814	1.8786	231	4.93	9.9	2.03
positive	1679	male	44	56	168	19.8413	basiliximab+ATG	hemodialysis	473	0	15	2015-12-01	2019-04-22	1238	0	0	117	65.371	424	-	-	1+	39	6.02	136	3.3712	0.43946	2.1371	199	4.54	8	2.06
positive	1679	male	44	56	168	19.8413	basiliximab+ATG	hemodialysis	473	0	15	2015-12-01	2019-05-13	1259	0	0	120	63.4004	448	-	-	±	37.5	6.38	128	3.52176	0.5104	2.25852	193	4.42	9.7	1.57
positive	1679	male	44	56	168	19.8413	basiliximab+ATG	hemodialysis	473	0	15	2015-12-01	2019-06-03	1280	0	0	127	59.2002	402	-	-	1+	37.8	6.08	119	3.54464	0.40128	2.0672	219	4.49	7	1.64
positive	1679	male	44	56	168	19.8413	basiliximab+ATG	hemodialysis	473	0	15	2015-12-01	2019-07-08	1315	0	0	127	59.2002	420	-	-	±	39.6	6.73	122	4.27355	0.45091	1.95843	197	4.58	8.8	2.65
positive	1679	male	44	56	168	19.8413	basiliximab+ATG	hemodialysis	473	0	15	2015-12-01	2019-08-05	1343	0	0	122	62.1459	460	-	-	1+	36.9	5.87	122	3.53374	0.3522	1.9371	208	4.4	8.4	2.59
positive	1679	male	44	56	168	19.8413	basiliximab+ATG	hemodialysis	473	0	15	2015-12-01	2019-09-09	1378	0	0	131	57.0218	453	-	-	1+	42	5.99	132	3.67187	0.43727	1.83294	193	4.6	8.8	1.39
positive	1679	male	44	56	168	19.8413	basiliximab+ATG	hemodialysis	473	0	15	2015-12-01	2019-10-08	1407	0	0	126	59.7687	520	-	-	1+	40.9	6.55	124	3.88415	0.5895	2.01085	233	4.74	7.1	3.04
positive	1679	male	44	56	168	19.8413	basiliximab+ATG	hemodialysis	473	0	15	2015-12-01	2019-11-04	1434	0	0	124	60.9362	430	-	-	1+	41.5	6.29	121	3.74884	0.54723	1.93732	205	4.61	6.6	2.64
positive	1679	male	44	56	168	19.8413	basiliximab+ATG	hemodialysis	473	0	15	2015-12-01	2019-12-02	1462	0	0	116	66.0529	495	-	-	1+	40.9	6.9	123	4.4436	0.5796	1.8078	205	4.43	6.6	6.46
positive	1679	male	44	56	168	19.8413	basiliximab+ATG	hemodialysis	473	0	15	2015-12-01	2019-12-30	1490	0	0	122	62.1459	484	-	-	1+	39.7	6.13	124	3.62896	0.58848	1.83287	277	5.01	5.6	2.32
positive	1679	male	44	56	168	19.8413	basiliximab+ATG	hemodialysis	473	0	15	2015-12-01	2020-04-07	1589	0	0	131	57.0218	411	-	-	±	40.9	6.44	123	3.88976	0.52808	1.95132	209	5.53	8.4	4.34
positive	1679	male	44	56	168	19.8413	basiliximab+ATG	hemodialysis	473	0	15	2015-12-01	2020-05-11	1623	0	0	126	59.7687	452	-	-	1+	38.3	6.74	110	4.03726	0.55942	2.06244	220	5.02	7.6	3.06
positive	1679	male	44	56	168	19.8413	basiliximab+ATG	hemodialysis	473	0	15	2015-12-01	2020-06-08	1651	0	0	132	56.4999	464	-	-	1+	39.9	7.09	114	4.07675	0.68773	2.24753	248	5.13	6.4	2.79	＜5000	＜5000
positive	1679	male	44	56	168	19.8413	basiliximab+ATG	hemodialysis	473	0	15	2015-12-01	2020-07-06	1679	0	0	128	58.6415	439	-	-	1+	38.3	6.68	122	3.89444	0.52104	2.2378	202	4.5	7.3	1.54	1470000	＜5000
