# Supplementary material for: Dynamic risk prediction of BK polyomavirus reactivation after renal transplantation
Source: Front Immunol. 2022 Aug 17;13:971531. doi: 10.3389/fimmu.2022.971531 (PMC9428263; doi:10.3389/fimmu.2022.971531)
Supplement: Supplementary file 1 [file DataSheet_1.zip › Supplementary File S1.txt]

--------------------------------------------------- 
Establishment of dynamic cox model. 
---------------------------------------------------

library(dynpred)
library(survival)
library(survivalROC)
library(MASS)
data0<-read.csv("E://data0.csv",head=T)
data<-data0

# The landmark time points sl were selected every 1 months from the start of follow-up.
sL<-6
sl<-seq(0,sL,by=1)
nsl<-length(sl)
#the prediction window w=2 months
w<-2

#We define fixed covariants and varying fixed covariants.
fix=c('sex',"age","basiliximab_ATG","ATG","basiliximab_cyclophosphamide" ,"dialysis","DGF" ,'BMI')
vary<-c("AR","eGFR","uPRO1","uPRO2","uWBC1","uWBC2","uRBC1","uRBC2","ALB","PLT","Tac","NE","LYM")

#Create the corresponding landmark datasets.
LMdata<-NULL
for (j in seq(along=sl)){
   LM<-cutLM(data,outcome=list(time="time",status="status"),
	       LM=sl[j],horizon=sl[j]+w,covs=list(fixed=fix,varying=vary),format="long",
                       id="ID",rtime="mtime",right=F)
   LMdata<-rbind(LMdata,LM)
}

# We define and run a function that generates the interactions between covariates and prediction time.
# We name this function define.
define<-function(data,cov,time){
 for (i in 1:length(cov)){
	s<-paste("data$",cov[i],".t",0:2,"<-data$",cov[i], 
	c("","*time","*time^2"),sep="")
 	eval(parse(text=s))
 }
 data$LM1<-time
 data$LM2<-time^2
 return(data)
}
LMdata<-define(data=LMdata,cov=c(fix,vary),time=LMdata$LM/sL)


#create formular
f<-paste(colnames(LMdata)[which(colnames(LMdata)=='sex.t0'):length(colnames(LMdata))],collapse='+')
f1<-as.formula(paste0('Surv(LM, time, status) ~ ',f,'+cluster(ID)'))

# A backward step-down selection process
step<-NA
Model3<-coxph(f1,data=LMdata,method="breslow")
step<-stepAIC(Model3,direction='backward')
fit<-step
summary(fit)
output<-(cbind(coef = fit$coefficients, 
 SE = sqrt(diag(fit$var)), 
 PVal = 2-2*pnorm(abs(fit$coefficients/
sqrt(diag(fit$var)))) 
)) 

round(output,3)


--------------------------------------------------- 
indevidual dynamic prediction.
---------------------------------------------------
# Select a set of valid prediction time. 
tt<-data$time[data$status==1]
tt<-sort(unique(c(0,tt,tt-w))) 
tt<-tt[tt>=0 &tt<= sL] 
data_pre<-data[data$names=="Recipient A",]

#This is the function to calculate the BKV reactivation incidence: 
survest_3<-data.frame(time=tt,surv=NA,csurv=NA) 
inter<-findInterval(tt,data_pre$mtime)
for (i in 1:length(tt)) { 
 data_pred<-data_pre[inter[i],]
 dt<-define(data_pred,cov=c(fix,vary),tt[i]/sL) 
 out<-summary(survfit(fit,newdata=dt)) 
 tmp<-evalstep(out$time,out$surv,c(tt[i],tt[i]+w),subst=1) 
 survest_3[i,2]<-tmp[1]
 survest_3[i,3]<-1-tmp[2]/tmp[1] 
}

#Then we can plot the survival rate curves for this patient: 
plot(survest_3$time,survest_3$csurv,xlim=c(0,sL),type="s",lwd=3,lty=2,ylim=c(0,1),xlab="Prediction time in months(s)",
ylab="BKV reactivation incidence")
title("Recipient A")
